# Supplementary material for: Destabilization of macrophage migration inhibitory factor by 4‐IPP reduces NF‐κB/P‐TEFb complex‐mediated c‐Myb transcription to suppress osteosarcoma tumourigenesis
Source: Clin Transl Med. 2022 Jan 20;12(1):e652. doi: 10.1002/ctm2.652 (PMC8777168; doi:10.1002/ctm2.652)
Supplement: Supplementary file 2 — Supporting information [file CTM2-12-e652-s001.xlsx]

## Sheet: DATA
Position	Age	Sex	Organ/Anatomic Site	Pathology diagnosis	TNM	Grade	Stage	Type	MIF Level
A1	13	F	Bone	Osteosarcoma of left femur inferior segment	T2N0M0 G2		IB	Malignant	Negative
A2	12	M	Bone	Osteosarcoma of left femur inferior segment	T2N0M0 G3		IIB	Malignant	Positive (++)
A3	23	F	Bone	Osteosarcoma of left femur	T2N0M0 G3		IIB	Malignant	High Positive (+++)
A4	21	M	Bone	Osteosarcoma of left femur	T2N0M0 G2		IB	Malignant	Positive (++)
A5	42	M	Bone	Osteosarcoma of left femur	T2N0M0 G3		IIB	Malignant	Low Positive (+)
A6	16	F	Bone	Osteosarcoma of left femur inferior segment	T2N0M0 G3		IIB	Malignant	High Positive (+++)
A7	15	F	Bone	Osteosarcoma of left femur superior segment	T2N0M0 G2		IB	Malignant	Positive (++)
A8	35	M	Bone	Osteosarcoma of left femur	T2N0M0 G2		IB	Malignant	Positive (++)
B1	64	M	Bone	Osteosarcoma of left femur superior segment	T2N0M0 G2		IB	Malignant	High Positive (+++)
B2	29	M	Bone	Osteosarcoma of left femur superior segment	T1N0M0 G2		IA	Malignant	High Positive (+++)
B3	30	M	Bone	Osteoblast type osteosarcoma of left femur	T2N0M0 G2		IB	Malignant	Positive (++)
B4	51	M	Bone	Osteosarcoma of the neck of left femur	T2N0M0 G2		IB	Malignant	Positive (++)
B5	11	M	Bone	Osteosarcoma of left femur	T1N0M0 G2		IA	Malignant	High Positive (+++)
B6	47	F	Bone	Osteosarcoma of left femur inferior segment	T2N0M0 G2		IB	Malignant	High Positive (+++)
B7	47	M	Bone	Osteosarcoma of left femur	T2N0M0 G3		IIB	Malignant	High Positive (+++)
B8	16	F	Bone	Osteoblast type osteosarcoma of left femur	T2N0M0 G2		IB	Malignant	Positive (++)
C1	12	F	Bone	Osteosarcoma of femur	T2N0M0 G3		IIB	Malignant	High Positive (+++)
C2	16	M	Bone	Osteosarcoma of right femur	T2N0M0 G2		IB	Malignant	Low Positive (+)
C3	16	M	Bone	Osteosarcoma of right femur	T2N0M0 G3		IIB	Malignant	High Positive (+++)
C4	37	F	Bone	Osteosarcoma of right femur	T1N0M0 G2		IA	Malignant	Positive (++)
C5	14	M	Bone	Osteosarcoma of right femur inferior segment	T2N0M0 G2		IB	Malignant	Low Positive (+)
C6	14	F	Bone	Osteosarcoma of right femur inferior segment	T2N0M0 G3		IIB	Malignant	High Positive (+++)
C7	32	F	Bone	Osteosarcoma of right femur inferior segment	T2N0M0 G3		IIB	Malignant	High Positive (+++)
C8	46	M	Bone	Osteosarcoma of right femur	T2N0M0 G2		IB	Malignant	High Positive (+++)
D1	16	M	Bone	Osteosarcoma of right femur inferior segment	T2N0M0 G3		IIB	Malignant	Positive (++)
D2	17	M	Bone	Osteosarcoma of left tibia	T2N0M0 G2		IB	Malignant	High Positive (+++)
D3	17	M	Bone	Osteosarcoma of left tibia	T2N0M0 G2		IB	Malignant	High Positive (+++)
D4	14	F	Bone	Osteosarcoma of left tibia superior segment	T2N0M0 G3		IIB	Malignant	High Positive (+++)
D5	38	M	Bone	Osteosarcoma of left tibia	T2N0M0 G3		IIB	Malignant	High Positive (+++)
D6	20	F	Bone	Osteosarcoma of right tibia superior segment	T2N0M0 G3		IIB	Malignant	Positive (++)
D7	60	M	Bone	Osteosarcoma of right femur	T2N0M0 G3		IIB	Malignant	Positive (++)
D8	31	M	Bone	Osteoblast type osteosarcoma of left humerus	T2N0M0 G3		IIB	Malignant	High Positive (+++)
E1	18	M	Bone	Osteosarcoma of right humerus	T2N0M0 G2		IB	Malignant	High Positive (+++)
E2	32	F	Bone	Osteosarcoma of right humerus	T2N0M0 G2		IB	Malignant	High Positive (+++)
E3	41	F	Bone	Osteosarcoma of right humerus	T1N0M0 G2		IA	Malignant	High Positive (+++)
E4	30	M	Bone	Osteosarcoma of rib	T1N0M0 G2		IA	Malignant	Low Positive (+)
E5	32	M	Bone	Osteosarcoma of left sixth rib	T1N0M0 G3		IIA	Malignant	Low Positive (+)
E6	33	M	Bone	Osteosarcoma of left upper jaw	T1N0M0 G2		IA	Malignant	Positive (++)
E7	15	M	Bone	Osteosarcoma of lower jaw	T2N1M0 G3		IVB	Malignant	High Positive (+++)
E8	51	M	Bone	Osteosarcoma of right fibula	T2N0M0 G3		IIB	Malignant	Low Positive (+)
